# Supplementary material for: The Pinus taeda genome is characterized by diverse and highly diverged repetitive sequences
Source: BMC Genomics. 2010 Jul 7;11:420. doi: 10.1186/1471-2164-11-420 (PMC2996948; doi:10.1186/1471-2164-11-420)
Supplement: Additional file 2 — Table S1. Ten genic amplicons used to probe the P. taeda BAC library for sequences similar to coding sequences. [file 1471-2164-11-420-S2.XLS]

## Sheet: Sheet1
Supplemental Table 1. Ten amplicons used to probe the loblolly pine BAC library for clones containing coding sequences. We selected amplicons with UTR-exon or exon-intron juctions to increase specificity.
Probe	Gene	GB Locus	Acc length (bp)	PCR seq (bp)	Gene coverage	BAC match length(% nt identity)	Sequence obtained from PCR product
4cl	4-coumarate:CoA ligase	AY764459S3	611	487	Exon-Int-Exon	none	CGAAGATGCCCTCAGAGAGCGTTTTCCCAAGGCCATCTTCGGGCAGGTCAGTAATCTTAACTTCCCTTTTGAAAACTCTTAAGAATGAAAATTTATCTTAAATTTAGAAACTTTGGCTGATCTTTCGAAAATCTGCTAAATTTTTTGGAACCTTGGCCGATCTTTTTAAAATATGCGAATTCTTTTAGCAATCTACAAATCTTTTTAAAATATATAATTGAAAATCTGCTAAATTTGTTGGAACCTTGACTGCTCTTTTTAAAATATGCAAATTCTTTTAGCAACTTGCAAATTCTTTTAGCAATCTACAAATCTTTTTAAAATATATAAATGAAAATGGACCAATTTTTCTAGCCCCTAAATTTTTTCTAGCCCCTTGCTTTTCCTTCCAAATACCCT…
c3h-5	coumarate 3-hydroxylase	AY764605S2	1751 (last 509)	489	Exon-3'UTR	none	CAAGGCAAATGTTTCAGACCTCAAGGCCAGCAAGTTCCCTTGTTAAAAAACCTATCAAGCACCAACATCTATTGAGGCTTTCTGAATGCAATCTATCAGTTCCGCATGTTACATAGGACTAGTAAAATACACTAGAGTAAACTTTACTATATCTTGCCAAATTGCACAAGTAACATCGCTTACAGAGAATACTCAATTTGAGGAATAGGTATTTGTTCTAAAATATACAGTTATTGCTTGCTAGAAGCTGGGCTTCGGAGAAAGAAAGCTGCATGTTGACCATGGAAAAGGAGAAACTGCACGTTATTTCGTTTTGTATCAAAACAAAATTCAAACTTACTATCAGATCAATTGAGTGGTTGTCGCTTGTAGAGATGATCAGGCAATCGAGGAATAGCA…
cad	cinnamyl-alcohol dehydrogenase	AY670545	440	484	Exon-Int-Exon	BAC37 45(93%)	TCCTCTGTTATGTGCAGGGGTTACAGTTTTCAGCCCAATGAAGCATTTCGGCATGACAGAGCCCGGGAAGAAATGTGGGATTTTGGGTTTAGGAGGCGTGGGGCACATGGGTGTCAAGATTGCCAAAGCCTTTGGACTTCACGTAACGGTTATCAGTTCGTCTGATAAAAAGAAAGAAGAAGCCATGGAAGTCCTCGGCGCCGATGCTTATCTTGTTAGCAAGGATACTGAAAAGATGATGGTGCGCCAATTTAATTCGATAACATTGTTTCTTTGCTTCATATCAGCAATGGGTATAGTATGAATCCCCCTGGTTTGCTAATCTTGTAGAGTGGATCCGTTGTGTTGCAGGAAGCAGCAGAGAGCCTAGATTACATAATGGACACCATTCCAGTTGCT…
ccoaomt	caffeoyl-CoA O-methyltransferase	AY670358	501	530	Ex-Int-Ex-Int-Ex	BAC19 53(100%), BAC20 342(76%), BAC31 127(78%), BAC31 115(86%)	AGGTTGTCCGCCATCAAGAAGTGGGACACAAAAGTCTTTTGCAGAGCGATGCCCTCTATCAGGTTTTTCTTAACCCTTTGATCTCTGAGCTTTTTCAGTAACTGTTGCAGAGCCAGTAATTGGTGAAGTTAATGCTTGCCTTGTTCATTAATTCCAATGTTATGTGATTATTGCAGTATATATTGGAAACGAGCGTGTACCCTCGTGAGCCCGAGCCAATGAAGGAGCTCCGCGAAGTGACTGCCAAGCATCCCTGGTAAGCCCCTCAACCTATCGATCTATATCCATTTCTCCAGAATTCTCAAACAAATTGGTTCTTAGAAGCTTTCATAGGCAGTTTTCATGGTGTGAGGAAACAGGGGATTGATTTTCTGGATTTTGACAGGAACCTCATGACTA…
cesA3	cellulose synthase catalytic subunit	AY764735S2	452	342	Exon-3'UTR	none	GGTTGTTGGCGTAGCAGATGCAATCAACAATGGATTTCAGTCATGGGGTCCTCTCTTGGGTAAGCTTTTCTTTGCATTCTGGGTCATTGTGCACCTGTATCCTTTCCTCAAGGGTCTCATGGGCAGGCAGAACCGAACACCCACCATCGTGGTTATTTGGTCAATTCTGCTGGCATCTGTTTTCTCTCTTTTCTGGGTAAGAATTGATCCTTTCTTGAGTAAGGTTAAAGGCCCAGATACTAAACAATGTGGCATCAACTGCTGATTTCTTTGATATTCAACTTTCAATCTTCTGGAAGAGAGCAATGATAACAACAGAGAAACACTTCAGAGGCTCCAAGC
comt2	caffeate O-methyltransferase	AY764787S2	723	728	Ex-Int-Ex-Int-Ex	BAC12 590(82%), BAC17 261(80%), BAC17 65(81%), BAC40 52 (96%)	AGGTTCAGGAATTGGTGGATGTGGGAGGAGGAGTTGGGTCGACTCTCAATCTCATAGTCTCTAAGTATCCCCACATTTCAGGAATCAACTTTGACATGCCCCATGTGGTGGTCGATGCTCCTCACTATCCAGGTAAAGCTGAATCCCCATTTTTCAACCATTGAAATTAAAATGTTGTCATTGAAATTAAAATGTTGTCTCTGTGTATCTGACCAAATCTGGTTAATGTGTGTTTGTTCAGCTGTGAAACATGTGGGTGGAGACATGTTTGATAGCGTACCAAGTGGCCAAGCTATCTTTATGAAGGTATGGCAATGAATTTCTGGTGTTGGGGAGCTTCATATGAAAATTGAGATTGGATGAATGGACAGAGACCTTACTGTATCTATCAATGTTGTT…
pal	phenylalanine ammonia-lyase	AY670424	433	497	Exon-3'UTR	none	TTTCCTGTGTTTGAAGCCGAGCTGAAGGCACAGCTTGAACCGCAAGTTAGTCTGGCCAGAGAAAGTTATGACAAAGGGACCAGCCCTCTGCCCAACAGGATCCAGGAATGCAGGTCTTATCCCCTCTATGAATTTGTGAGAAACCAGCTCGGTACCAAGCTTCTGTCTGGAACTCGTACCATTTCCCCTGGTGAAGTGATTGAAGTGGTTTACGACGCTATCAGTGAGGACAAGGTCATAGTCCCTCTCTTCAAATGCTTGGATGGGTGGAAAGGAACTCCTGGCCCATTCTGAAATAAATAATCTTCCAAGATCGCCTTTATACAACGACTGCCATGATTTGAGTCCTCGGATCTTTTTGTTGATGCAGTTGTTTACCGATCTGGAATTTGATTGGTC…
ptlim1	LIM transcription factor 1	AY670612	425	455	Exon-3'UTR	BAC15 432(85%)	TGGTTGTGTTATCAGTCCCTCAAACTATATTGCAATTGAGGGCAGGCTTTATTGCAAACATCACCATGCTCAGCTCTTCAAAGAAAAGGGCAATTATAGCCAACTTATCAAAACTCCATCTGTCAAAGAAGTATCAGAGAATTCAGTACACGAGTGATTATGCAGCTGAAGTTTGACAAAATTATCTTTGGTGCAATTATCCCCATTTGTTTGTTAGCAAGGTGCAATGTACAGTTTAACATGACTATTGGGGACATTGGTCTTTTATTTCAGTGATATGGTGTTTCAGAAAAACTATTTTCAAATTACCTTTTACAAATGGTTGTTTTGATCTGTGAGTTGGAGTGTTTCAATATTTATAATGCCTATGGGATTGGTACAGCTGAGTATTAGACTATT…
sam1	S-adenosyl methionine synthetase 1	AY670642	739	794	5'UTR-Exon	BAC31 159(92%)	AAACCCTGTTCCTCAGGTAATTGATTTGCTCTCAGCCCATTGTTTAGATTTGTTAAATCAGATCAGGCTGCAAATGGTTGAAAAATTGGGGCATTTTGATGAGAAACATCTACATGGCAGGAGAATTAGTGAACATTTGATCTTGGAAGAGGCCTTGGTTTGCAGGATTGAATTATATAGAGTTTTGTTTACATAGATGTTGTTGCAGGGTTGACAGAGGGCGTGCAGTTCCTCTTTATGTATTGCATGTGCATTGAATCTTGATTTATATAGATCTTGTTATGGGTTTCTGAATCATGCAATTCTGATTTGGGTTTTGTTTGTTTGTTTGTTATGGTTGCAGAATCGAGATGGAGACCTTCCTCTTCACATCCGAGTCTGTGAACGAGGGACACCCAG…
sam2	S-adenosyl methionine synthetase 2	AY670485	461	496	Exon-3'UTR	BAC3 158(93%), BAC21 339 (84%)	GTGGACCGAAGTGGGGCATACATAGTTAGACAGGCTGCCAAGAGCATTGTTGCAGCTGGACTTGCAAGGAGATGCCTTGTGCAGGTGTCTTATGCCATCGGAGTGCCGGAGCCTCTGTCTATCTTTGTTGATTCGTATGGTACAGGGAGCATTCCAGACAAGGAAATTCTGGAGATAATTAAAGAGCACTTTGATTTCAGGCCTGGCATGATCACGATCAACCTTGATCTGAAGAGAGGAGGAAATGGGAGGTTCCAGAAGACGGCCGCCTATGGCCACTTTGGCAGGGATGATCCAGATTTCACCTGGGAGACTGTTAAGCCTCTTAAGTGGGAAAAGGCCCAAGCCTAAAATAGCAGCATTTTTCTTCATTGCCGAGAACCTCATATCCCAGTACTG…
			5294	5302
BAC Probe Specificity. The probes used to screen the BAC library were targeted toward sequences similar to ten genes in the phenylpropanoid pathway involved in lignin production (see Methods for probes). One BAC (BAC19) contains a sequence identical to the 530-bp probe for O-methyltransferase 3 (ccoaomt) [Genbank:AY370358]. The probe sequence is 91-100% similar (among exons) to a previously chara…
			average probe length = 530 bp			13 similarity hits from 6 probes, average 87% nt identity, average length 211 bp
						4 probes with no simlarity to BACs
